# Supplementary material for: Fundamental Aspects of Stretchable Mechanochromic Materials: Fabrication and Characterization
Source: Materials (Basel). 2024 Aug 10;17(16):3980. doi: 10.3390/ma17163980 (PMC11355797; doi:10.3390/ma17163980)
Supplement: Supplementary file 1 [file materials-17-03980-s001.zip]

Archive with 1 entries (1 files):
- materials-3088995-supplementary.pdf
